# Supplementary material for: Changes in the oxidative status and damage by non-essential elements in the digestive gland of the gastropod Pomacea canaliculata
Source: Front Physiol. 2023 Mar 22;14:1123977. doi: 10.3389/fphys.2023.1123977 (PMC10073435; doi:10.3389/fphys.2023.1123977)
Supplement: Supplementary file 1 [file Table1.XLSX]

## Sheet: Table of contents
	Supporting data
	Sheet S1	Raw data of elemental concentration in control and exposed animals
	Sheet S2	Raw data of parameters associated with oxidative stress, antioxidant defense, and oxidative damage.
	Sheet S3	Statistical analysis of each experimental set

## Sheet: S1
		Suplementary Table 1: Raw data of elemental concentration (neutron activation analysis) in control and exposed animals
		Experimental group	Endpoint (h)	N° of snail	Hg concentration (mg/kg dry mass)	As concentration (mg/kg dry mass)	U concentration (mg/kg dry mass)
		Control	96	1	0.1	26.1	77.0
				2	0.05	25.1	70.0
				3	0.04	20.8	65.6
				4	0.05	22.2	70.2
		Hg		5	0.35	-	-
				6	0.45	-	-
				7	0.65	-	-
				8	0.74	-	-
		As		9	-	57.7	-
				10	-	55.6	-
				11	-	36.7	-
				12	-	36.1	-
		U		13	-	-	61.1
				14	-	-	180.0
				15	-	-	168.0
				16	-	-	183.0

## Sheet: S2
		Suplementary Table 2: Raw data of parameters associated with oxidative stress, antioxidant defense and oxidative damage.
		Experimental group	Endpoint (h)	N° of snail	RS oxidation rate (AUF/mg.min)	α-T (pmol/mg)	β-C (pmol/mg)	MTs (nmol SH/g)	Uric acid (nmol/mg)	CAT (U/mg prot)	GST (mU/mg prot)	RL• (pmol/mg.min)	Carbonyl groups (nmol/mg prot)
		Control	0	1	134.6	217.2	67.8	266	101.9	97.8	569.9	193.116	7.1
				2	225.1	402.2	96.4	155	79.8	47.8	650.5	357.518	6.5
				3	207.6	202.6	42.1	278	91.3	30.1	777.3	350.394	7.6
				4	134.8	NM	NM	347	84.1	76.2	681	NM	6.8
				5	269.9	NM	NM	NM	NM	50.6	808.2	NM	5.6
			24	6	243.8	299.6	66.3	377	84.7	39.2	482.2	316.141	4.8
				7	139.4	341.8	39.1	294	82.3	66.5	400	323.54	3.8
				8	258.4	183.5	56.3	329	75.4	22.1	421.1	184.214	5.7
				9	268.7	NM	NM	519	104.7	32.8	742.1	NM	7.0
				10	480*	NM	NM	NM	NM	90.2	1696*	NM	4.8
			48	11	280.7	130.4	28.3	302	87.5	79.5	841.3	647.843	3.3
				12	212.7	108.8	25.3	311	77.4	100.2	505.3	321.391	7.9
				13	152.9	897.1	90.5	397	85.5	49.5	525	455.043	2.5
				14	238.5	NM	NM	212	89.0	45.1	667.3	278.582	6.2
				15	329.1	NM	NM	NM	NM	275*	726.5	NM	2.0
			72	16	190.1	522.1	23.0	380	107.1	67.5	514.5	460.103	5.3
				17	226.1	184.5	49.1	276	90.0	92.8	644.6	610.896	4.8
				18	302.3	266.2	92.7	265	76.1	36.0	544.7	595.755	7.2
				19	148.9	NM	NM	278	99.7	91.6	720.8	NM	6.3
				20	396	NM	NM	NM	NM	96.0	469.8	NM	6.9
			96	21	158.9	108.7	27.0	433	80.1	88.9	521.9	290.194	3.7
				22	170.6	300.5	62.2	190	87.1	94.9	641.5	794.303	7.0
				23	206.8	306.2	55.0	313	83.3	46.1	667.2	454.991	7.8
				24	261.9	NM	NM	486	101.7	53.1	362.6	NM	6.8
				25	166.6	NM	NM	291	NM	69.2	395.4	NM	3.5
		Hg	24	26	373.7	155.6	24.4	442	12.0	53.0	563.9	638.553	17.1
				27	515.3	224.4	69.8	354	13.9	130.0	852.4	450.58	23.3
				28	805.4	530.1	15.9	467	19.9	39.9	607.1	341.461	19.0
				29	396.7	NM	NM	465	20.6	129.2	588.7	NM	14.6
				30	543.6	NM	NM	NM	NM	88.0	487	NM	22.0
			48	31	630.5	195.8	31.4	473	35.2	47.5	598.6	609.083	11.1
				32	905.3	329.2	44.8	385	46.4	74.9	606.4	221.118	25.7
				33	749.7	448.7	31.6	414	35.1	94.7	704.6	672.529	20.3
				34	408	NM	NM	217	20.9	72.6	647.5	366.97	21.7
				35	1152.3	NM	NM	NM	NM	42.6	348.2	NM	26.1
			72	36	848.6	837.0	160.8	714	47.3	82.2	398.7	423.442	20.6
				37	912.5	198.8	40.7	529	52.3	86.2	696	433.896	15.7
				38	614.6	909.6	126.7	642	50.0	58.3	744.1	333.797	22.5
				39	796.3	NM	NM	659	38.8	116.8	939.7	NM	11.1
				40	779	NM	NM	447	NM	214*	751.7	NM	17.6
			96	41	371.9	177.1	26.1	209	52.4	111.3	725.9	1006.62	26.3
				42	651.6	51.1	17.7	106	43.2	122.1	727.4	654.319	15.4
				43	587.1	92.0	19.1	155	31.2	73.9	881.7	904.76	16.3
				44	145	NM	NM	107	33.8	124.4	792.9	NM	27.9
				45	341.3	NM	NM	NM	NM	51.5	548.6	NM	22.6
		As	24	46	687	99.1	26.1	598	19.6	61.9	588	593.766	17.4
				47	459.7	41.3	2.2	487	22.3	138.6	1122.9	457.992	25.5
				48	376	199.0	38.1	376	31.4	63.7	512.6	499.571	18.8
				49	411.4	NM	NM	687	27.5	70.4	1389.8	NM	23.6
				50	562.1	NM	NM	NM	NM	81.2	789.3	NM	32.4
			48	51	654.7	259.6	76.7	115	26.4	75.0	939.1	582.172	7.4
				52	415.3	209.5	32.7	279	29.9	91.2	738.7	490.737	15.8
				53	556.8	72.6	13.7	158	20.4	63.4	781	455.125	8.9
				54	449.1	NM	NM	407	30.9	55.8	522.9	NM	7.3
				55	625.8	NM	NM	NM	NM	68.7	803	NM	8.0
			72	56	478.8	41.0	12.7	466	31.0	83.9	837.3	494.427	9.5
				57	738.5	27.0	8.4	455	29.9	102.1	768.7	388.439	9.0
				58	737.1	263.1	45.6	348	39.3	93.2	784.1	318.027	14.5
				59	504	NM	NM	494	25.9	52.7	772.6	NM	8.8
				60	828.2	NM	NM	274	NM	54.3	749.6	NM	10.9
			96	61	685.5	108.7	6.3	211	26.8	55.6	807	1007.83	24.8
				62	620.9	300.5	2.3	174	21.5	117.6	1357.8	787.68	29.6
				63	420.1	306.2	1.2	113	37.9	46.7	1019	764.076	26.0
				64	345.6	NM	NM	93	29.1	51.0	697.5	NM	14.9
				65	678.2	NM	NM	NM	NM	60.1	418.8	NM	17.9
		U	24	66	503.3	32.5	12.4	561	39.9	101.2	225.1	612.646	40.9741
				67	696.1	19.6	4.7	582	38.7	90.6	350.4	294.709	27.1
				68	611.6	27.3	8.8	613	26.7	68.4	223.1	348.148	23.0
				69	555.2	NM	NM	598	28.8	98.1	398.3	230.582	19.7
				70	835.4	NM	NM	NM	NM	71.4	348.4	NM	26.2
			48	71	993.6	26.7	5.2	510	41.6	95.6	365.6	778.91	23.9
				72	645.4	31.4	13.2	730	24.1	70.2	336.6	330.598	13.4
				73	817.3	23.6	11.7	184	26.0	39.7	506.1	499.324	15.4
				74	1308.5	NM	NM	589	26.6	56,8.	501.2	NM	20.5
				75	1042.8	NM	NM	NM	NM	39.6	280.1	NM	13.2
			72	76	951.1	19.3	9.2	540	37.2	120.8	316.5	758.496	15.4
				77	952.4	21.8	10.1	659	42.8	65.7	592	926.548	13.0
				78	717.2	6.6	4.5	537	51.3	142.5	514.1	474.521	14.5
				79	677.8	NM	NM	540	54.1	117.7	582.3	740.956	14.9
				80	883.1	NM	NM	NM	NM	77.5	414.8	NM	11.8
			96	81	620.8	25.2	6.0	190	41.9	50.9	719.4	738.311	14.4
				82	653.1	14.2	2.9	80	31.8	70.1	504.4	566.98	13.0
				83	1067.9	6.7	0.6	331	24.6	36.5	317.8	614.551	11.0
				84	803.4	NM	NM	50	27.2	56.1	577.8	722.948	9.0
				85	652.2	NM	NM	NM	NM	40.0	494.2	NM	11.8
		NM = not measured
		* outsider data

## Sheet: S3
	First experimental Set : Elemental concentrations from exposed and non-exposed snails at 96 h (section 2.2) were compared with the Student’s t-test.						Second Experimental Set: For each parameter, multiple comparisons at different endpoints (0, 24, 48, 72, and 96 h) into each category (control, Hg, As, or U) were made using Generalized Linear Models (GLMs).
	Parameter	Experimental groups		Descriptive	p values		Parameter	Experimental group	Exposure time (h)					p values
	Elemental concentration (mg/kg dry mass)	Exposed to culturing water		0.06±0.01	0.0017				0 (c)	24	48	72	96
		Exposed to Hg		0.55±0.09			RS oxidation rate (AUF/mg.min)	Control	194±26	228±30	243±30	253±44	193±19	0.5350
		Exposed to culturing water		23.6±1.2	0.0086			Hg		527±77	769±126	790±50	419±91	0.0002
		Exposed to As		46.5±5.9				As		499±56	540±47	637±86	550±70	0.0002
		Exposed to culturing water		70.7±2.4	0.0384			U		640±58	962±112	836±58	760±83	0.0000
		Exposed to U		148±29.2			α-T (pmol/mg)	Control	274±64	275±47	379±259	324±102	239±65	0.94
								Hg		303±115	325±73	649±226	107±37	0.1019
								As		113±46	181±56	110±76	239±65	0.3072
								U		26±4	27±2	16±5	15±5	0.0003
							β-C (pmol/mg)	Control	69±16	54±8	48±21	55±20	48±11	0.88
								Hg		37±17	36±4	109±36	21±3	0.0523
								As		22±11	41±19	22±12	3±2	0.0449
								U		9±2	10±2	8±2	3±2	0.0004
							MTs (nmol SH/g)	Control	262±40	380±49	306±38	300±27	343±53	0.42
								Hg		432±27	372±55	598±48	144±24	0.0000
								As		537±67	240±66	407±42	148±27	0.0005
								U		589±11	503±116	569±30	163±64	0.0006
							Uric acid (nmol/mg)	Control	89±5	87±6	85±3	93±7	88±5	0.83
								Hg		17±2	34±5	47±3	40±5	0.0000
								As		25±3	27±2	32±3	29±3	0.0000
								U		34±3	30±4	46±4	31±4	0.0000
							CAT (U/mg prot)	Control	60±12	50±12	69±13	77±11	70±10	0.5367
								Hg		88±19	66±10	86±12	97±14	0.3212
								As		83±14	71±6	77±10	66±13	0.6601
								U		86±7	60±11	105±14	51±6	0.0084
							GST (mU/mg prot)	Control	697±43	511±79	653±63	579±46	518±62	0.1402
								Hg		620±62	581±61	706±87	735±55	0.4098
								As		881±165	757±67	783±15	860±158	0.7489
								U		309±36	398±45	484±52	523±65	0.0003
							RL• (pmol/mg.min)	Control	300±54	275±45	426±83	556±48	513±148	0.16
								Hg		477±87	467±105	397±32	855±105	0.0110
								As		517±40	509±38	400±51	853±78	0.0003
								U		372±84	536±131	725±93	661±42	0.0142
							Carbonyl groups (nmol/mg prot)	Control	6.7±0.3	5.2±0.5	4.4±1.1	6.1±0.5	5.8±0.9	0.24
								Hg		19.2±1.6	20.9±2.7	17.5±1.9	21.7±2.5	0.0002
								As		23.5±2.7	9.5±1.6	10.5±1.1	22.6±2.7	0.0000
								U		27.4±3.6	17.3±2.1	13.9±0.7	11.8±0.9	0.0000
							Mean ± SEM is shown. Since the endpoint 0h was only measured in the control group, and it was used in the comparison with the exposed animals to show the state prior to elemental exposure of each variable, the value of time 0 coincides for all the experimental groups (what which is indicated in the column title as c). The p-values colored in green indicate that they were less than 0.05
